# Supplementary material for: Turning anecdotal irradiation-induced anticancer immune responses into reproducible in situ cancer vaccines via disulfiram/copper-mediated enhanced immunogenic cell death of breast cancer cells
Source: Cell Death Dis. 2024 Apr 27;15(4):298. doi: 10.1038/s41419-024-06644-3 (PMC11055882; doi:10.1038/s41419-024-06644-3)
Supplement: Supplementary file 4 — Supplementary Table 1 [file 41419_2024_6644_MOESM4_ESM.xls]

## Sheet: Il-1a (53)
Filename: C:\Documents and Settings\Administrator\My Documents\Kiang single sample group 2018\2018 Kiang Mouse tumor serum Harvard lab samples.rbx
Data Type: Obs Conc
Plate ID:
Analyte: Il-1a (53)
	1	2	3	4	5	6	7	8	9	10	11	12
A	*10827.14	9729.57	18.56	19.36	21.86	15.74	OOR <	22.65	8.13	36.71	2933.58	31.47
B	4053.24	1513.33	17.9	14.37	10.45	36.47	25.37	24.46	22.65	32.6	419.18	238.88
C	572.32	702.23	16.28	15.74	23.56	17.9	23.95	29.32	18.96	21.6	1220.82	716.95
D	165.06	148.37	26.14	21.86	7.68	21.21	19.36	10.88	21.34	20.29	655.45	622.52
E	39.24	37.67	24.98	22.78	23.82	13.54	55.3	16.28	18.16	16.14	591.92	1878.03
F	10.26	9.83	1905.28	788.74	109.33	3223.06	11.87	1579.43	23.43	2318.72	2731.24	4031.52
G	2.54	2.18	1282.66	4593.62	301.02	547.73	14.51	861.85	8.57	1146.01	2455.05	955.89
H	*0.57	0.7			816.26	2293.28	14.51	1077.19	17.63	2665.57	973.5	2404.78
*** = Value not available; --- = Designated as an outlier
*Value = Value extrapolated beyond standard range
OOR = Out of Range; OOR> = Out of Range Above; OOR< = Out of Range Below
Exp Conc = Expected Concentration; Obs Conc = Observed Concentration
Regression Type: Logistic - 5PL
Std. Curve: FI = 7.3101 + (29531.4 - 7.3101) / ((1 + (Conc / 986.653)^-0.769847))^1.48984
FitProb. = 0.9521, ResVar. = 0.1137
	Serum	TNF-a	mean	sem	Serum	TNF-a	mean	sem		Tumor	OD (2 ul)	prot ug/ul	TNF-a	TNF-a/Protein	mean	sem
	G1 52	18.56	20.772	1.99803	G5' 826	11.87	13.63	0.88		G1 52	0.317	5.31879	2933.58	551.55	246.628	26.7774
	53	17.9			827	14.51				53	0.326	5.4698	419.18	76.6354
	54	16.28			828	14.51				54	0.307	5.15101	1220.82	237.006
	55	26.14			G7' 832	23.43	16.5433	4.32398		55	0.322	5.40268	655.45	121.319
	71	24.98			833	8.57
					834	17.63
	G2 81	19.36	18.822	1.65081						G2 82	0.297	4.98322	591.92	118.783	341.748	112.35
	82	14.37								83	0.341	5.72148	2731.24	477.366
	83	15.74								84	0.341	5.72148	2455.05	429.094
	84	21.86
	85	22.78
	G3 58	21.86	17.474	3.47712						G3 58	0.343	5.75503	31.47	5.46826	121.287	60.5631
	68	10.45								68	0.399	6.69463	238.88	35.6823
	70	23.56								70	0.381	6.39262	716.95	112.153
	190	7.68								190	0.359	6.02349	622.52	103.349
	825	23.82								825	0.32	5.36913	1878.03	349.783
	G4 94	15.74	20.972	4.07609						G4 95	0.345	5.78859	4031.52	696.46	395.208	106.701
	95	36.47								96	0.389	6.52685	955.89	146.455
	263	17.9								263	0.344	5.77181	2404.78	416.642
	264	21.21								264	0.344	5.77181	973.5	168.665
	814	13.54								265	0.29	4.86577	2665.57	547.821
	G5 69		30.995	8.20253						G5 69	0.348	5.83893	1905.28	326.307	331.298	161.104
	91	25.37								91	0.344	5.77181	1282.66	222.228
	265	23.95								265	0.33	5.53691	788.74	142.451
	267	19.36								267	0.29	4.86577	4593.62	944.068
	268	55.3								268	0.304	5.10067	109.33	21.4344
	G6 57	22.65	20.718	3.22654						G6 57	0.367	6.15772	2318.72	376.555	296.351	80.2044
	59	24.46								127	0.316	5.30201	1146.01	216.146
	79	29.32
	80	10.88
	127	16.28
	G7 86	8.13	17.848	2.55956						G7 86	0.319	5.35235	301.02	56.2407	294.932	111.049
	87	22.65								87	0.324	5.43624	816.26	150.152
	89	18.96								89	0.303	5.08389	3223.06	633.975
	90	21.34								90	0.211	3.54027	547.73	154.714
	56	18.16								56	0.285	4.78188	2293.28	479.577
	G8 60	36.71	25.468	3.91173						G8 60	0.266	4.46309	1579.43	353.887	253.187	50.7106
	73	32.6								73	0.267	4.47987	861.85	192.383
	74	21.6								96	0.301	5.05034	1077.19	213.291
	96	20.29
	266	16.14

## Sheet: IL-1b (19)
Filename: C:\Documents and Settings\Administrator\My Documents\Kiang single sample group 2018\2018 Kiang Mouse tumor serum Harvard lab samples.rbx
Data Type: Obs Conc
Plate ID:
Analyte: IL-1b (19)
	1	2	3	4	5	6	7	8	9	10	11	12
A	*33679.03	28292.7	47.54	20.95	28.31	29.97	21.24	28.59	13.8	28.31	212.47	7.4
B	7524.73	6998.28	40.22	28.31	16.23	43.38	34.88	22.1	33.8	30.52	87.14	51.66
C	1763.15	1854.61	52.94	30.52	28.31	31.07	42.33	22.1	29.42	*1.57	210.1	180.01
D	471.14	461.98	41.81	44.95	32.71	25.52	23.25	8.73	22.1	30.25	135.2	118.29
E	113.42	110.65	35.15	45.47	35.42	42.33	24.95	13.8	38.1	23.25	58.26	462.73
F	29.11	28.36	165.89	89.52	8.4	207.5	22.67	94.27	48.06	95.22	240.2	219.81
G	7.08	7.36	315.43	335.69	38.9	57	20.95	41.81	16.83	61.77	223.26	153.42
H	*1.51	2.02			55.73	332.35	23.53	105.55	24.95	469.91	114.6	133.38
*** = Value not available; --- = Designated as an outlier
*Value = Value extrapolated beyond standard range
OOR = Out of Range; OOR> = Out of Range Above; OOR< = Out of Range Below
Exp Conc = Expected Concentration; Obs Conc = Observed Concentration
Regression Type: Logistic - 5PL
Std. Curve: FI = 7.87114 + (23813.6 - 7.87114) / ((1 + (Conc / 1700.03)^-1.08547))^1.05491
FitProb. = 0.9541, ResVar. = 0.1104
	Serum	IL-1b(19)	mean	sem	Serum	IL-1b(19)	mean	sem		Tumor	OD (2 ul)	prot ug/ul	IL-1b(19)	IL-1b(19)/Protein	mean	sem
	G1 52	47.54	43.532	3.07219	G5' 826	22.67	22.3833	0.758449		G1 52	0.317	5.31879	212.47	39.947	30.4227	1.50918
	53	40.22			827	20.95				53	0.326	5.4698	87.14	15.9311
	54	52.94			828	23.53				54	0.307	5.15101	210.1	40.7881
	55	41.81			G7' 832	48.06	29.9467	9.35509		55	0.322	5.40268	135.2	25.0246
	71	35.15			833	16.83
					834	24.95
	G2 81	20.95	34.04	4.82827						G2 82	0.297	4.98322	58.26	11.6912	30.8983	9.64148
	82	28.31								83	0.341	5.72148	240.2	41.9822
	83	30.52								84	0.341	5.72148	223.26	39.0214
	84	44.95
	85	45.47
	G3 58	28.31	28.196	3.28461						G3 58	0.343	5.75503	7.4	1.28583	28.5966	15.1303
	68	16.23								68	0.399	6.69463	51.66	7.71663
	70	28.31								70	0.381	6.39262	180.01	28.159
	190	32.71								190	0.359	6.02349	118.29	19.6381
	825	35.42								825	0.32	5.36913	462.73	86.1835
	G4 94	29.97	34.454	3.55724						G4 95	0.345	5.78859	219.81	37.973	40.2035	14.4357
	95	43.38								96	0.389	6.52685	153.42	23.506
	263	31.07								263	0.344	5.77181	133.38	23.1089
	264	25.52								264	0.344	5.77181	114.6	19.8551
	814	42.33								265	0.29	4.86577	469.91	96.5746
	G5 69	21.24	29.33	4.00875						G5 69	0.348	5.83893	165.89	28.411	33.9732	12.3424
	91	34.88								91	0.344	5.77181	315.43	54.6501
	265	42.33								265	0.33	5.53691	89.52	16.1679
	267	23.25								267	0.29	4.86577	335.69	68.9901
	268	24.95								268	0.304	5.10067	8.4	1.64684
	G6 57	28.59	19.064	3.49056						G6 57	0.367	6.15772	95.22	15.4635	13.5569	1.90661
	59	22.1								127	0.316	5.30201	61.77	11.6503
	79	22.1
	80	8.73
	127	13.8
	G7 86	13.8	27.444	4.31608						G7 86	0.319	5.35235	38.9	7.26784	28.7874	11.7685
	87	33.8								87	0.324	5.43624	55.73	10.2516
	89	29.42								89	0.303	5.08389	207.5	40.8152
	90	22.1								90	0.211	3.54027	57	16.1005
	56	38.1								56	0.285	4.78188	332.35	69.502
	G8 60	28.31	22.78	5.46065						G8 60	0.266	4.46309	94.27	21.1222	17.1182	3.8932
	73	30.52								73	0.267	4.47987	41.81	9.33287
	74	1.57								96	0.301	5.05034	105.55	20.8996
	96	30.25
	266	23.25

## Sheet: IL-2 (36)
Filename: C:\Documents and Settings\Administrator\My Documents\Kiang single sample group 2018\2018 Kiang Mouse tumor serum Harvard lab samples.rbx
Data Type: Obs Conc
Plate ID:
Analyte: IL-2 (36)
	1	2	3	4	5	6	7	8	9	10	11	12
A	17819.3	*18152.84	38.61	18.01	25.36	28.76	21.93	21.93	15.81	15.15	*2.86	10.89
B	6594.46	4732.62	40.88	27.92	21.28	22.79	31.72	18.89	34.65	17.14	*3.85	7.67
C	1212.56	1233.04	45	23.22	26.64	17.36	29.4	11.57	28.76	*1.31	9.52	8.6
D	326.72	315.08	26.64	40.88	25.79	33.81	17.36	16.26	21.71	30.03	6.73	8.13
E	80.69	79.75	24.72	26.85	22.57	26.21	17.58	13.14	30.87	19.11	9.52	*4.34
F	20.39	18.51	9.52	12.7	*2.35	8.6	30.45	10.89	39.23	9.98	10.43	19.76
G	5.05	4.94	14.26	7.43	8.83	8.13	24.93	*1.83	31.72	14.48	17.14	5.3
H	*1.02	1.45			10.43	8.37	32.56	*4.82	21.71	*3.85	6.73	9.29
*** = Value not available; --- = Designated as an outlier
*Value = Value extrapolated beyond standard range
OOR = Out of Range; OOR> = Out of Range Above; OOR< = Out of Range Below
Exp Conc = Expected Concentration; Obs Conc = Observed Concentration
Regression Type: Logistic - 5PL
Std. Curve: FI = 3.72116 + (26642.5 - 3.72116) / ((1 + (Conc / 1967.16)^-1.06486))^1.0108
FitProb. = 0.8358, ResVar. = 0.2857
	Serum	IL-2(36)	mean	sem	Serum	IL-2(36)	mean	sem		Tumor	OD (2 ul)	prot ug/ul	IL-2(36)	IL-2(36)/Protein	mean	sem
	G1 52	38.61	35.17	4.01889	G5' 826	30.45	29.3133	2.27473		G1 52	0.317	5.31879	2.86	0.537716	1.08386	0.0740581
	53	40.88			827	24.93				53	0.326	5.4698	3.85	0.703865
	54	45			828	32.56				54	0.307	5.15101	9.52	1.84818
	55	26.64			G7' 832	39.23	30.8867	5.07472		55	0.322	5.40268	6.73	1.24568
	71	24.72			833	31.72
					834	21.71
	G2 81	18.01	27.376	3.79424						G2 82	0.297	4.98322	9.52	1.91041	2.24303	0.377195
	82	27.92								83	0.341	5.72148	10.43	1.82296
	83	23.22								84	0.341	5.72148	17.14	2.99573
	84	40.88
	85	26.85
	G3 58	25.36	24.328	1.02295						G3 58	0.343	5.75503	10.89	1.89226	1.30826	0.17614
	68	21.28								68	0.399	6.69463	7.67	1.14569
	70	26.64								70	0.381	6.39262	8.6	1.3453
	190	25.79								190	0.359	6.02349	8.13	1.34972
	825	22.57								825	0.32	5.36913	4.34	0.808325
	G4 94	28.76	25.786	2.76932						G4 95	0.345	5.78859	19.76	3.41361	1.55849	0.487032
	95	22.79								96	0.389	6.52685	5.3	0.812031
	263	17.36								263	0.344	5.77181	9.29	1.60955
	264	33.81								264	0.344	5.77181	6.73	1.16601
	814	26.21								265	0.29	4.86577	3.85	0.791241
	G5 69	21.93	23.598	2.97944						G5 69	0.348	5.83893	9.52	1.63044	1.6765	0.354553
	91	31.72								91	0.344	5.77181	14.26	2.47063
	265	29.4								265	0.33	5.53691	12.7	2.2937
	267	17.36								267	0.29	4.86577	7.43	1.52699
	268	17.58								268	0.304	5.10067	2.35	0.460724
	G6 57	21.93	16.358	1.8808						G6 57	0.367	6.15772	9.98	1.62073	2.17588	0.555154
	59	18.89								127	0.316	5.30201	14.48	2.73104
	79	11.57
	80	16.26
	127	13.14
	G7 86	15.81	26.36	3.37453						G7 86	0.319	5.35235	8.83	1.64974	1.86135	0.118001
	87	34.65								87	0.324	5.43624	10.43	1.9186
	89	28.76								89	0.303	5.08389	8.6	1.69162
	90	21.71								90	0.211	3.54027	8.13	2.29644
	56	30.87								56	0.285	4.78188	8.37	1.75036
	G8 60	15.15	16.548	4.59799						G8 60	0.266	4.46309	10.89	2.44002	1.26763	0.607003
	73	17.14								73	0.267	4.47987	1.83	0.408494
	74	1.31								96	0.301	5.05034	4.82	0.954392
	96	30.03
	266	19.11

## Sheet: IL-3 (18)
Filename: C:\Documents and Settings\Administrator\My Documents\Kiang single sample group 2018\2018 Kiang Mouse tumor serum Harvard lab samples.rbx
Data Type: Obs Conc
Plate ID:
Analyte: IL-3 (18)
	1	2	3	4	5	6	7	8	9	10	11	12
A	OOR >	3090.58	21.06	8.54	17.63	13.2	10.62	77.03	11.69	7.13	3.3	*1.57
B	1805.3		14.07	21.06	8.54	14.29	12.55	8.34	35.23	9.16	2.25	3.3
C		493.1	22.22	12.44	14.84	8.34	13.41	7.33	13.85	*1.10	3.48	3.3
D	138.85	74.28	17.97	16.39	8.85	11.9	4.97	6.14	10.41	8.96	3.12	3.12
E	32.79	31.47	17.18	11.58	8.75	11.05	12.55	7.43	59.43	17.4	2.42	2.59
F	7.55	7.16	3.48	2.59	*0.94	4.6	20.83	4.31	63.7	4.03	3.03	6.73
G	1.51	1.88	3.3	3.67	*1.74	2.33	20.25	*1.57	18.54	*1.57	3.85	2.94
H	*0.43	0.52			*1.57	3.85	14.07	*1.74	20.6	4.41	2.77	2.07
*** = Value not available; --- = Designated as an outlier
*Value = Value extrapolated beyond standard range
OOR = Out of Range; OOR> = Out of Range Above; OOR< = Out of Range Below
Exp Conc = Expected Concentration; Obs Conc = Observed Concentration
Regression Type: Logistic - 5PL
Std. Curve: FI = -3.62277 + (17404.1 + 3.62277) / ((1 + (Conc / 1920.06)^-1.55569))^0.556765
FitProb. = 0.1218, ResVar. = 1.9331
	Serum	IL-3(18)	mean	sem	Serum	IL-3(18)	mean	sem		Tumor	OD (2 ul)	prot ug/ul	IL-3(18)	IL-3(18)/Protein	mean	sem
	G1 52	21.06	18.5	1.44983	G5' 826	20.83	18.3833	2.16316		G1 52	0.317	5.31879	3.3	0.620442	0.57122	0.0142366
	53	14.07			827	20.25				53	0.326	5.4698	2.25	0.41135
	54	22.22			828	14.07				54	0.307	5.15101	3.48	0.675596
	55	17.97			G7' 832	63.7	34.28	14.722		55	0.322	5.40268	3.12	0.577491
	71	17.18			833	18.54
					834	20.6
	G2 81	8.54	14.002	2.16399						G2 82	0.297	4.98322	2.42	0.48563	0.562705	0.056541
	82	21.06								83	0.341	5.72148	3.03	0.529584
	83	12.44								84	0.341	5.72148	3.85	0.672903
	84	16.39
	85	11.58
	G3 58	17.63	11.722	1.89516						G3 58	0.343	5.75503	1.57	0.272805	0.456463	0.0464149
	68	8.54								68	0.399	6.69463	3.3	0.492932
	70	14.84								70	0.381	6.39262	3.3	0.51622
	190	8.85								190	0.359	6.02349	3.12	0.517972
	825	8.75								825	0.32	5.36913	2.59	0.482387
	G4 94	13.2	11.756	1.01721						G4 95	0.345	5.78859	6.73	1.16263	0.671594	0.154888
	95	14.29								96	0.389	6.52685	2.94	0.450447
	263	8.34								263	0.344	5.77181	2.07	0.35864
	264	11.9								264	0.344	5.77181	2.77	0.479919
	814	11.05								265	0.29	4.86577	4.41	0.906331
	G5 69	10.62	10.82	1.53226						G5 69	0.348	5.83893	3.48	0.596	0.51481	0.0945041
	91	12.55								91	0.344	5.77181	3.3	0.571744
	265	13.41								265	0.33	5.53691	2.59	0.46777
	267	4.97								267	0.29	4.86577	3.67	0.754248
	268	12.55								268	0.304	5.10067	0.94	0.184289
	G6 57	77.03	21.254	13.9484						G6 57	0.367	6.15772	4.03	0.654463	0.475289	0.179175
	59	8.34								127	0.316	5.30201	1.57	0.296114
	79	7.33
	80	6.14
	127	7.43
	G7 86	11.69	26.122	9.4819						G7 86	0.319	5.35235	1.74	0.325091	0.596395	0.124644
	87	35.23								87	0.324	5.43624	1.57	0.288802
	89	13.85								89	0.303	5.08389	4.6	0.904818
	90	10.41								90	0.211	3.54027	2.33	0.658142
	56	59.43								56	0.285	4.78188	3.85	0.805123
	G8 60	7.13	8.75	2.60942						G8 60	0.266	4.46309	4.31	0.965699	0.553563	0.206075
	73	9.16								73	0.267	4.47987	1.57	0.350457
	74	1.1								96	0.301	5.05034	1.74	0.344532
	96	8.96
	266	17.4

## Sheet: IL-4 (39)
Filename: C:\Documents and Settings\Administrator\My Documents\Kiang single sample group 2018\2018 Kiang Mouse tumor serum Harvard lab samples.rbx
Data Type: Obs Conc
Plate ID:
Analyte: IL-4 (39)
	1	2	3	4	5	6	7	8	9	10	11	12
A	*6121.14	6075.31	17.9	9.62	13.92	15.08	12.23	41.11	9.53	8.8	17.37	5.7
B	1651.15	1211.05	15.69	12.86	8.98	15.25	16.49	7.13	23.69	9.71	6.37	2.53
C	367.79	392.02	20.88	13.48	14.9	8.25	17.37	7.04	14.9	OOR <	16.49	13.92
D	101.04	89.47	2.08	18.42	12.05	12.68	7.32	6.18	11.7	8.61	10.89	10.17
E	23.22	21.97	23.52	15.08	12.05	9.98	12.68	6.94	36.97	15.96	11.34	19.83
F	5.92	5.77	5.02	10.98	*1.07	10.07	19.92	33.23	31.28	9.53	14.19	23.52
G	1.5	1.45	19.48	7.22	2.75	4.72	15.61	2.75	10.98	5.31	4.42	4.62
H	*0.23	0.46			3.19	4.52	9.53	2.64	16.14	20.36	9.98	7.13
*** = Value not available; --- = Designated as an outlier
*Value = Value extrapolated beyond standard range
OOR = Out of Range; OOR> = Out of Range Above; OOR< = Out of Range Below
Exp Conc = Expected Concentration; Obs Conc = Observed Concentration
Regression Type: Logistic - 5PL
Std. Curve: FI = 5.06798 + (54447.3 - 5.06798) / ((1 + (Conc / 91.5319)^-0.30418))^5.09047
FitProb. = 0.8755, ResVar. = 0.2300
	Serum	IL-4(39)	mean	sem	Serum	IL-4(39)	mean	sem		Tumor	OD (2 ul)	prot ug/ul	IL-4(39)	IL-4(39)/Protein	mean	sem
	G1 52	17.9	16.014	3.72717	G5' 826	19.92	15.02	3.01381		G1 52	0.317	5.31879	17.37	3.26578	2.41183	0.126349
	53	15.69			827	15.61				53	0.326	5.4698	6.37	1.16458
	54	20.88			828	9.53				54	0.307	5.15101	16.49	3.20132
	55	2.08			G7' 832	31.28	19.4667	6.09159		55	0.322	5.40268	10.89	2.01566
	71	23.52			833	10.98
					834	16.14
	G2 81	9.62	13.892	1.43873						G2 82	0.297	4.98322	11.34	2.27564	1.84276	0.538365
	82	12.86								83	0.341	5.72148	14.19	2.48013
	83	13.48								84	0.341	5.72148	4.42	0.772528
	84	18.42
	85	15.08
	G3 58	13.92	12.38	1.01242						G3 58	0.343	5.75503	5.7	0.990437	1.78552	0.566408
	68	8.98								68	0.399	6.69463	2.53	0.377915
	70	14.9								70	0.381	6.39262	13.92	2.17751
	190	12.05								190	0.359	6.02349	10.17	1.68839
	825	12.05								825	0.32	5.36913	19.83	3.69334
	G4 94	15.08	12.248	1.38468						G4 95	0.345	5.78859	23.52	4.06317	2.38395	0.728652
	95	15.25								96	0.389	6.52685	4.62	0.707846
	263	8.25								263	0.344	5.77181	7.13	1.23531
	264	12.68								264	0.344	5.77181	9.98	1.72909
	814	9.98								265	0.29	4.86577	20.36	4.18433
	G5 69	12.23	13.218	1.78881						G5 69	0.348	5.83893	5.02	0.859747	1.58229	0.538055
	91	16.49								91	0.344	5.77181	19.48	3.37502
	265	17.37								265	0.33	5.53691	10.98	1.98305
	267	7.32								267	0.29	4.86577	7.22	1.48383
	268	12.68								268	0.304	5.10067	1.07	0.209776
	G6 57	41.11	13.68	6.85957						G6 57	0.367	6.15772	9.53	1.54765	1.27458	0.273072
	59	7.13								127	0.316	5.30201	5.31	1.00151
	79	7.04
	80	6.18
	127	6.94
	G7 86	9.53	19.358	5.02024						G7 86	0.319	5.35235	2.75	0.513793	1.07197	0.269924
	87	23.69								87	0.324	5.43624	3.19	0.586802
	89	14.9								89	0.303	5.08389	10.07	1.98077
	90	11.7								90	0.211	3.54027	4.72	1.33323
	56	36.97								56	0.285	4.78188	4.52	0.945235
	G8 60	8.8	10.77	1.74657						G8 60	0.266	4.46309	33.23	7.44552	2.8607	2.29256
	73	9.71								73	0.267	4.47987	2.75	0.613858
	74									96	0.301	5.05034	2.64	0.522738
	96	8.61
	266	15.96

## Sheet: IL-5 (52)
Filename: C:\Documents and Settings\Administrator\My Documents\Kiang single sample group 2018\2018 Kiang Mouse tumor serum Harvard lab samples.rbx
Data Type: Obs Conc
Plate ID:
Analyte: IL-5 (52)
	1	2	3	4	5	6	7	8	9	10	11	12
A	11571	*12327.66	34.49	19.46	21.35	32.11	21.18	33.81	10.14	19.63	4.54	*1.33
B	3550.74	3194.62	28.02	27.68	23.4	21.52	32.11	14.81	25.46	41.1	3.48	7.52
C	795.45	808.53	41.27	41.95	24.6	16.88	26.48	12.57	21.86	*1.69	5.59	9.44
D	208.12	197.8	31.76	34.66	14.99	27.68	18.77	11.53	16.88	30.06	4.54	7.35
E	55.16	49.92	29.38	27.16	22.55	36.86	24.77	14.3	26.65	15.16	*3.12	3.83
F	12.98	12.18	5.95	3.83	OOR <	9.44	15.33	3.83	45.33	10.31	4.89	8.4
G	3.4	2.75	4.54	9.79	*2.05	*3.12	12.22	*0.97	11.53	3.83	7	11.53
H	0.87	*0.78			*2.41	5.95	18.77	*2.05	12.91	8.05	3.83	3.83
*** = Value not available; --- = Designated as an outlier
*Value = Value extrapolated beyond standard range
OOR = Out of Range; OOR> = Out of Range Above; OOR< = Out of Range Below
Exp Conc = Expected Concentration; Obs Conc = Observed Concentration
Regression Type: Logistic - 5PL
Std. Curve: FI = 1.38657 + (25120.1 - 1.38657) / ((1 + (Conc / 1960.92)^-1.55272))^0.656253
FitProb. = 0.9056, ResVar. = 0.1865
	Serum	IL-5(52)	mean	sem	Serum	IL-5(52)	mean	sem		Tumor	OD (2 ul)	prot ug/ul	IL-5(52)	IL-5(52)/Protein	mean	sem
	G1 52	34.49	32.984	2.34578	G5' 826	15.33	15.44	1.89162		G1 52	0.317	5.31879	4.54	0.853577	0.853836	0.0229447
	53	28.02			827	12.22				53	0.326	5.4698	3.48	0.636221
	54	41.27			828	18.77				54	0.307	5.15101	5.59	1.08522
	55	31.76			G7' 832	45.33	23.2567	11.0439		55	0.322	5.40268	4.54	0.840323
	71	29.38			833	11.53
					834	12.91
	G2 81	19.46	30.182	3.80061						G2 82	0.297	4.98322	3.12	0.626101	0.901412	0.174019
	82	27.68								83	0.341	5.72148	4.89	0.854674
	83	41.95								84	0.341	5.72148	7	1.22346
	84	34.66
	85	27.16
	G3 58	21.35	21.378	1.68301						G3 58	0.343	5.75503	1.33	0.231102	0.952931	0.218317
	68	23.4								68	0.399	6.69463	7.52	1.12329
	70	24.6								70	0.381	6.39262	9.44	1.4767
	190	14.99								190	0.359	6.02349	7.35	1.22022
	825	22.55								825	0.32	5.36913	3.83	0.713337
	G4 94	32.11	27.01	3.57937						G4 95	0.345	5.78859	8.4	1.45113	1.23985	0.240636
	95	21.52								96	0.389	6.52685	11.53	1.76655
	263	16.88								263	0.344	5.77181	3.83	0.66357
	264	27.68								264	0.344	5.77181	3.83	0.66357
	814	36.86								265	0.29	4.86577	8.05	1.65441
	G5 69	21.18	24.662	2.29815						G5 69	0.348	5.83893	5.95	1.01902	1.12733	0.302801
	91	32.11								91	0.344	5.77181	4.54	0.786581
	265	26.48								265	0.33	5.53691	3.83	0.691721
	267	18.77								267	0.29	4.86577	9.79	2.01201
	268	24.77								268	0.304	5.10067		0
	G6 57	33.81	17.404	4.14362						G6 57	0.367	6.15772	10.31	1.67432	1.19834	0.475977
	59	14.81								127	0.316	5.30201	3.83	0.722367
	79	12.57
	80	11.53
	127	14.3
	G7 86	10.14	20.198	3.03522						G7 86	0.319	5.35235	2.05	0.383009	0.961749	0.273057
	87	25.46								87	0.324	5.43624	2.41	0.443321
	89	21.86								89	0.303	5.08389	9.44	1.85684
	90	16.88								90	0.211	3.54027	3.12	0.881289
	56	26.65								56	0.285	4.78188	5.95	1.24428
	G8 60	19.63	21.528	6.68415						G8 60	0.266	4.46309	3.83	0.85815	0.493529	0.190332
	73	41.1								73	0.267	4.47987	0.97	0.216524
	74	1.69								96	0.301	5.05034	2.05	0.405914
	96	30.06
	266	15.16

## Sheet: IL-6 (38)
Filename: C:\Documents and Settings\Administrator\My Documents\Kiang single sample group 2018\2018 Kiang Mouse tumor serum Harvard lab samples.rbx
Data Type: Obs Conc
Plate ID:
Analyte: IL-6 (38)
	1	2	3	4	5	6	7	8	9	10	11	12
A			24.74	9.11	19.95	14.45	35.32	26.62	17.28	17.15	41.76	8.7
B	*3269.24	2390.56	24.74	24.86	15.61	18.81	24.36	8.16	23.23	23.48	28.61	16.51
C	671.14	720.69	27.18	24.74	22.48	13.01	24.36	7.54	23.42	OOR <	87.34	42.38
D	175.85	173.5	28.11	25.49	12.49	15.35	16.57	10.18	16.76	18.36	296.83	16.06
E	44.76	42.68	28.99	16.06	15.99	15.16	18.55	16.38	24.99	19.19	12.95	19.44
F	11.1	10.56	53.82	30.79	5.59	38.54	11.9	37.06	39.65	64.3	74.77	54.93
G	2.96	2.53	65.92	39.41	25.68	12.88	12.75	17.92	8.22	41.14	38.23	44.85
H	*0.58	0.77			25.93	58.21	14.19	63.74	15.61	79.91	24.11	30.85
*** = Value not available; --- = Designated as an outlier
*Value = Value extrapolated beyond standard range
OOR = Out of Range; OOR> = Out of Range Above; OOR< = Out of Range Below
Exp Conc = Expected Concentration; Obs Conc = Observed Concentration
Regression Type: Logistic - 5PL
Std. Curve: FI = 10.2798 + (47357.6 - 10.2798) / ((1 + (Conc / 611.744)^-0.546114))^2.15012
FitProb. = 0.9907, ResVar. = 0.0093
	Serum	IL-6(38)	mean	sem	Serum	IL-6(38)	mean	sem		Tumor	OD (2 ul)	prot ug/ul	IL-6(38)	IL-6(38)/Protein	mean	sem
	G1 52	24.74	26.752	0.869836	G5' 826	11.9	12.9467	0.66834		G1 52	0.317	5.31879	41.76	7.85141	21.2448	2.87743
	53	24.74			827	12.75				53	0.326	5.4698	28.61	5.23054
	54	27.18			828	14.19				54	0.307	5.15101	87.34	16.9559
	55	28.11			G7' 832	39.65	21.16	9.48794		55	0.322	5.40268	296.83	54.9412
	71	28.99			833	8.22
					834	15.61
	G2 81	9.11	20.052	3.24291						G2 82	0.297	4.98322	12.95	2.59872	7.44962	3.04659
	82	24.86								83	0.341	5.72148	74.77	13.0683
	83	24.74								84	0.341	5.72148	38.23	6.68184
	84	25.49
	85	16.06
	G3 58	19.95	17.304	1.75447						G3 58	0.343	5.75503	8.7	1.51172	3.37887	0.878987
	68	15.61								68	0.399	6.69463	16.51	2.46616
	70	22.48								70	0.381	6.39262	42.38	6.62952
	190	12.49								190	0.359	6.02349	16.06	2.66623
	825	15.99								825	0.32	5.36913	19.44	3.6207
	G4 94	14.45	15.356	0.956376						G4 95	0.345	5.78859	54.93	9.48936	8.4612	2.17986
	95	18.81								96	0.389	6.52685	44.85	6.87162
	263	13.01								263	0.344	5.77181	30.85	5.34494
	264	15.35								264	0.344	5.77181	24.11	4.1772
	814	15.16								265	0.29	4.86577	79.91	16.4229
	G5 69	35.32	23.832	3.26472						G5 69	0.348	5.83893	53.82	9.21745	7.07894	1.76875
	91	24.36								91	0.344	5.77181	65.92	11.421
	265	24.36								265	0.33	5.53691	30.79	5.56086
	267	16.57								267	0.29	4.86577	39.41	8.09943
	268	18.55								268	0.304	5.10067	5.59	1.09593
	G6 57	26.62	13.776	3.57147						G6 57	0.367	6.15772	64.3	10.4422	9.10075	1.34143
	59	8.16								127	0.316	5.30201	41.14	7.75932
	79	7.54
	80	10.18
	127	16.38
	G7 86	17.28	21.136	1.70987						G7 86	0.319	5.35235	25.68	4.79789	6.59194	1.53932
	87	23.23								87	0.324	5.43624	25.93	4.76984
	89	23.42								89	0.303	5.08389	38.54	7.58081
	90	16.76								90	0.211	3.54027	12.88	3.63814
	56	24.99								56	0.285	4.78188	58.21	12.173
	G8 60	17.15	19.545	1.37691						G8 60	0.266	4.46309	37.06	8.30367	8.30824	2.48862
	73	23.48								73	0.267	4.47987	17.92	4.00012
	74									96	0.301	5.05034	63.74	12.6209
	96	18.36
	266	19.19

## Sheet: IL-9 (33)
Filename: C:\Documents and Settings\Administrator\My Documents\Kiang single sample group 2018\2018 Kiang Mouse tumor serum Harvard lab samples.rbx
Data Type: Obs Conc
Plate ID:
Analyte: IL-9 (33)
	1	2	3	4	5	6	7	8	9	10	11	12
A			82.31	46.52	69.59	50.69	47.92	86.81	26.9	46.52	*8.10	OOR <
B	10273.9		64.95	83.92	44.76	29.17	98.86	26.9	86.49	42.29	*1.61	*7.18
C	2346.4	2720.05	106.05	62.94	62.94	38.71	64.61	12.94	50.69	OOR <	*5.28	*8.56
D	659.56	623.73	73.87	70.25	89.04	66.28	24.22	47.57	47.92	39.07	*8.56	14.2
E	160.11	154.46	92.86	62.94	63.61	126.35	52.42	36.54	98.23	50.69	*5.28	*9.90
F	42.1	38.71	14.2	*9.90	OOR <	17.5	48.61	*8.10	104.8	*9.01	*4.29	13.36
G	9.86	9.5	12.51	24.22	*5.28	*7.18	50.35	OOR <	32.15	*7.18	*9.01	*3.26
H	*2.25	2.91			*3.26	18.71	40.15	*6.24	56.18	16.68	*2.18	OOR <
*** = Value not available; --- = Designated as an outlier
*Value = Value extrapolated beyond standard range
OOR = Out of Range; OOR> = Out of Range Above; OOR< = Out of Range Below
Exp Conc = Expected Concentration; Obs Conc = Observed Concentration
Regression Type: Logistic - 5PL
Std. Curve: FI = 10.0638 + (18781.6 - 10.0638) / ((1 + (Conc / 1736.25)^-1.15082))^1.00365
FitProb. = 0.9306, ResVar. = 0.0719
	Serum	IL-9(33)	mean	sem	Serum	IL-9(33)	mean	sem		Tumor	OD (2 ul)	prot ug/ul	IL-9(33)	IL-9(33)/Protein	mean	sem
	G1 52	82.31	84.008	7.18706	G5' 826	48.61	46.37	3.1503		G1 52	0.317	5.31879	8.1	1.5229	1.10667	0.0745825
	53	64.95			827	50.35				53	0.326	5.4698	1.61	0.294344
	54	106.05			828	40.15				54	0.307	5.15101	5.28	1.02504
	55	73.87			G7' 832	104.8	64.3767	21.3689		55	0.322	5.40268	8.56	1.5844
	71	92.86			833	32.15
					834	56.18
	G2 81	46.52	65.314	6.06232						G2 82	0.297	4.98322	5.28	1.05956	1.12804	0.240595
	82	83.92								83	0.341	5.72148	4.29	0.749806
	83	62.94								84	0.341	5.72148	9.01	1.57477
	84	70.25
	85	62.94
	G3 58	69.59	65.988	7.10613						G3 58	0.343	5.75503		0	1.65321	0.28405
	68	44.76								68	0.399	6.69463	7.18	1.0725
	70	62.94								70	0.381	6.39262	8.56	1.33904
	190	89.04								190	0.359	6.02349	14.2	2.35744
	825	63.61								825	0.32	5.36913	9.9	1.84387
	G4 94	50.69	62.24	17.1859						G4 95	0.345	5.78859	13.36	2.30799	1.6533	0.738058
	95	29.17								96	0.389	6.52685	3.26	0.499476
	263	38.71								263	0.344	5.77181		0
	264	66.28								264	0.344	5.77181	2.18	0.377698
	814	126.35								265	0.29	4.86577	16.68	3.42803
	G5 69	47.92	57.606	12.2194						G5 69	0.348	5.83893	14.2	2.43195	2.84125	0.724281
	91	98.86								91	0.344	5.77181	12.51	2.16743
	265	64.61								265	0.33	5.53691	9.9	1.788
	267	24.22								267	0.29	4.86577	24.22	4.97763
	268	52.42								268	0.304	5.10067		0
	G6 57	86.81	42.152	12.5323						G6 57	0.367	6.15772	9.01	1.4632	1.4087	0.0545009
	59	26.9								127	0.316	5.30201	7.18	1.3542
	79	12.94
	80	47.57
	127	36.54
	G7 86	26.9	62.046	13.173						G7 86	0.319	5.35235	5.28	0.986483	2.19384	0.653433
	87	86.49								87	0.324	5.43624	3.26	0.599679
	89	50.69								89	0.303	5.08389	17.5	3.44224
	90	47.92								90	0.211	3.54027	7.18	2.02809
	56	98.23								56	0.285	4.78188	18.71	3.91269
	G8 60	46.52	44.6425	2.52792						G8 60	0.266	4.46309	8.1	1.81489	1.52522	0.289663
	73	42.29								73	0.267	4.47987		0
	74									96	0.301	5.05034	6.24	1.23556
	96	39.07
	266	50.69

## Sheet: IL-10 (56)
Filename: C:\Documents and Settings\Administrator\My Documents\Kiang single sample group 2018\2018 Kiang Mouse tumor serum Harvard lab samples.rbx
Data Type: Obs Conc
Plate ID:
Analyte: IL-10 (56)
	1	2	3	4	5	6	7	8	9	10	11	12
A	82093.6	*82698.33	217.12	128.42	138.73	178.65	138.73	110.58	70.18	69.4	47.23	*9.90
B	23090.7	15363.6	166.4	197.96	91.72	86.38	132.85	69.4	150.43	74.84	38.28	58.41
C	4523.28	4941.97	190.83	167.85	183.67	123.98	170.73	143.13	180.8	*15.34	47.23	77.16
D	1244.05	1159.07	200.81	197.96	89.43	166.4	115.8	90.96	74.06	154.8	50.45	146.05
E	293.15	286.69	121.01	95.51	170.73	226.29	172.17	67.06	173.61	103.07	32.5	29.15
F	75.02	73.64	110.58	56.82	*2.11	118.04	87.14	78.7	197.96	135.79	102.32	296.62
G	19.29	18.52	69.4	90.96	*14.45	40.74	101.56	22.34	39.1	42.37	106.08	47.23
H	*3.39	5.59			32.5	63.93	140.2	67.84	94	48.84	42.37	48.84
*** = Value not available; --- = Designated as an outlier
*Value = Value extrapolated beyond standard range
OOR = Out of Range; OOR> = Out of Range Above; OOR< = Out of Range Below
Exp Conc = Expected Concentration; Obs Conc = Observed Concentration
Regression Type: Logistic - 5PL
Std. Curve: FI = 6.33736 + (23891.6 - 6.33736) / ((1 + (Conc / 6019.24)^-1.26628))^0.859916
FitProb. = 0.9618, ResVar. = 0.0968
	Serum	IL-10(56)	mean	sem	Serum	IL-10(56)	mean	sem		Tumor	OD (2 ul)	prot ug/ul	IL-10(56)	IL-10(56)/Protein	mean	sem
	G1 52	217.12	179.234	16.7184	G5' 826	87.14	109.633	15.8401		G1 52	0.317	5.31879	47.23	8.87984	8.59632	0.135241
	53	166.4			827	101.56				53	0.326	5.4698	38.28	6.99843
	54	190.83			828	140.2				54	0.307	5.15101	47.23	9.16908
	55	200.81			G7' 832	197.96	110.353	46.5822		55	0.322	5.40268	50.45	9.33795
	71	121.01			833	39.1
					834	94
	G2 81	128.42	157.54	20.0867						G2 82	0.297	4.98322	32.5	6.52189	14.3153	3.90135
	82	197.96								83	0.341	5.72148	102.32	17.8835
	83	167.85								84	0.341	5.72148	106.08	18.5407
	84	197.96
	85	95.51
	G3 58	138.73	134.856	19.5051						G3 58	0.343	5.75503	9.9	1.72023	10.4382	3.85595
	68	91.72								68	0.399	6.69463	58.41	8.7249
	70	183.67								70	0.381	6.39262	77.16	12.0702
	190	89.43								190	0.359	6.02349	146.05	24.2467
	825	170.73								825	0.32	5.36913	29.15	5.42919
	G4 94	178.65	156.34	23.9097						G4 95	0.345	5.78859	296.62	51.2422	16.8637	8.60942
	95	86.38								96	0.389	6.52685	47.23	7.23627
	263	123.98								263	0.344	5.77181	48.84	8.46181
	264	166.4								264	0.344	5.77181	42.37	7.34085
	814	226.29								265	0.29	4.86577	48.84	10.0375
	G5 69	138.73	146.056	11.0323						G5 69	0.348	5.83893	110.58	18.9384	12.0664	3.39257
	91	132.85								91	0.344	5.77181	69.4	12.024
	265	170.73								265	0.33	5.53691	56.82	10.262
	267	115.8								267	0.29	4.86577	90.96	18.6938
	268	172.17								268	0.304	5.10067	2.11	0.413671
	G6 57	110.58	96.226	14.1493						G6 57	0.367	6.15772	135.79	22.052	15.0217	7.03035
	59	69.4								127	0.316	5.30201	42.37	7.9913
	79	143.13
	80	90.96
	127	67.06
	G7 86	70.18	129.816	24.0909						G7 86	0.319	5.35235	14.45	2.69975	11.3547	3.52592
	87	150.43								87	0.324	5.43624	32.5	5.9784
	89	180.8								89	0.303	5.08389	118.04	23.2184
	90	74.06								90	0.211	3.54027	40.74	11.5076
	56	173.61								56	0.285	4.78188	63.93	13.3692
	G8 60	69.4	83.49	22.7884						G8 60	0.266	4.46309	78.7	17.6335	12.0177	3.71874
	73	74.84								73	0.267	4.47987	22.34	4.98676
	74	15.34								96	0.301	5.05034	67.84	13.4328
	96	154.8
	266	103.07

## Sheet: IL-12p40 (76)
Filename: C:\Documents and Settings\Administrator\My Documents\Kiang single sample group 2018\2018 Kiang Mouse tumor serum Harvard lab samples.rbx
Data Type: Obs Conc
Plate ID:
Analyte: IL-12p40 (76)
	1	2	3	4	5	6	7	8	9	10	11	12
A			2812.61	3884.81	2726.39	2392.57	994.49	2355.85	1428.47	2027.66	1321.46	159.89
B	70774.1		2463.79	1491.58	3528.78	1781.61	1804.02	1183.18	2052.85	2594.64	968.36	1350.95
C		19260.6	959.68	3443.72	3614.11	3126.66	1647.98	1527.31	1819.37	888.41	475.52	939.08
D	5493.98	3358.3	1177.6	2861.51	2406.06	2002.51	1480.08	1240.27	1978.59	2579.79	1162	2535.28
E	1351.81	1341.21	1778.08	1971.43	2111.8	1447.93	2532.81	1215.6	1819.37	1405.61	1372.55	589.92
F	307.26	294.96	603.17	576.72	*58.01	794.55	1806.38	629.78	2238.84	494.36	318.31	1225.68
G	67.52	65.46	786.09	344.7	474.53	396.36	2294.81	425.45	2019.27	584.84	767.1	842.37
H	*18.69	19.66			822.14	303.36	1969.04	415.72	1144.21	250.9	816.82	532.31
*** = Value not available; --- = Designated as an outlier
*Value = Value extrapolated beyond standard range
OOR = Out of Range; OOR> = Out of Range Above; OOR< = Out of Range Below
Exp Conc = Expected Concentration; Obs Conc = Observed Concentration
Regression Type: Logistic - 5PL
Std. Curve: FI = -13.6906 + (24722.3 + 13.6906) / ((1 + (Conc / 21073.1)^-2.31732))^0.37433
FitProb. = 0.0191, ResVar. = 3.9555
	Serum	IL-12p40(76)	mean	sem	Serum	IL-12p40(76)	mean	sem		Tumor	OD (2 ul)	prot ug/ul	IL-12p40(76)	IL-12p40(76)/Protein	mean	sem
	G1 52	2812.61	1838.35	357.256	G5' 826	1806.38	2023.41	143.594		G1 52	0.317	5.31879	1321.46	248.451	183.221	8.40753
	53	2463.79			827	2294.81				53	0.326	5.4698	968.36	177.038
	54	959.68			828	1969.04				54	0.307	5.15101	475.52	92.3159
	55	1177.6			G7' 832	2238.84	1800.77	334.345		55	0.322	5.40268	1162	215.078
	71	1778.08			833	2019.27
					834	1144.21
	G2 81	3884.81	2730.61	445.499						G2 82	0.297	4.98322	1372.55	275.434	155.047	64.3116
	82	1491.58								83	0.341	5.72148	318.31	55.6342
	83	3443.72								84	0.341	5.72148	767.1	134.074
	84	2861.51
	85	1971.43
	G3 58	2726.39	2877.43	299.845						G3 58	0.343	5.75503	159.89	27.7826	181.45	66.2119
	68	3528.78								68	0.399	6.69463	1350.95	201.796
	70	3614.11								70	0.381	6.39262	939.08	146.901
	190	2406.06								190	0.359	6.02349	2535.28	420.899
	825	2111.8								825	0.32	5.36913	589.92	109.873
	G4 94	2392.57	2150.26	288.364						G4 95	0.345	5.78859	1225.68	211.741	125.222	26.7208
	95	1781.61								96	0.389	6.52685	842.37	129.062
	263	3126.66								263	0.344	5.77181	532.31	92.2258
	264	2002.51								264	0.344	5.77181	816.82	141.519
	814	1447.93								265	0.29	4.86577	250.9	51.5643
	G5 69	994.49	1691.88	250.288						G5 69	0.348	5.83893	603.17	103.302	85.174	21.1473
	91	1804.02								91	0.344	5.77181	786.09	136.195
	265	1647.98								265	0.33	5.53691	576.72	104.159
	267	1480.08								267	0.29	4.86577	344.7	70.8418
	268	2532.81								268	0.304	5.10067	58.01	11.373
	G6 57	2355.85	1504.44	221.568						G6 57	0.367	6.15772	494.36	80.283	95.2941	15.0111
	59	1183.18								127	0.316	5.30201	584.84	110.305
	79	1527.31
	80	1240.27
	127	1215.6
	G7 86	1428.47	1819.73	107.858						G7 86	0.319	5.35235	474.53	88.6583	114.315	17.8561
	87	2052.85								87	0.324	5.43624	822.14	151.233
	89	1819.37								89	0.303	5.08389	794.55	156.288
	90	1978.59								90	0.211	3.54027	396.36	111.958
	56	1819.37								56	0.285	4.78188	303.36	63.4395
	G8 60	2027.66	1899.22	333.816						G8 60	0.266	4.46309	629.78	141.109	106.131	17.8662
	73	2594.64								73	0.267	4.47987	425.45	94.9694
	74	888.41								96	0.301	5.05034	415.72	82.3153
	96	2579.79
	266	1405.61

[truncated: 15 more sheets: IL-12p70 (78), IL-13 (37), IL-17A (72), Eotaxin (74), G-CSF (54), GM-CSF (73), IFN-gamma (34), KC (57), MCP-1 (51), MIP-1a (77), MIP-1b (75), RANTES (55), TNF-alpha (21), Standard Curve, MAP]
